# Supplementary material for: Transcriptomes Divergence of Ricotia lunaria Between the Two Micro-Climatic Divergent Slopes at “Evolution Canyon” I, Israel
Source: Front Genet. 2018 Nov 14;9:506. doi: 10.3389/fgene.2018.00506 (PMC6246625; doi:10.3389/fgene.2018.00506)
Supplement: Supplementary file 3 [file Table_2.xlsx]

## Sheet: Sheet1
Table S2 Information of genes with high level of expression
#Gene	Length	Depth	Coverage	RPKM	TotalReads	UniqReads	MultiPosiReads	Annotation
T1_Unigene10674	7695	136191	0.997141	19700.2	4290435	4290435	0	Molecular Function: oxidoreductase activity (GO:0016491);Protein TAR1 OS=Kluyveromyces lactis (strain ATCC 8585 / CBS 2359 / DSM 70799 / NBRC 1267 / NRRL Y-1140 / WM37) GN=TAR1-A PE=4 SV=2
T1_Unigene33903	1949	42133.7	0.998974	6153.58	339440	339434	6	Biological Process: ER body organization (GO:0080119);Biological Process: abscisic acid metabolic process (GO:0009687);Biological Process: aging (GO:0007568);Biological Process: carbohydrate metabolic process (GO:0005975);Biological Process: cell wall modification involved in abscission (GO:0009830);Biological Process: cellular cation homeostasis (GO:0030003);Biological Process: cellular response…
T1_Unigene24812	1083	34018.2	0.928967	4985.04	152799	152799	0	Biological Process: chloroplast ribulose bisphosphate carboxylase complex biogenesis (GO:0080158);Biological Process: photorespiration (GO:0009853);Biological Process: reductive pentose-phosphate cycle (GO:0019253);Biological Process: response to blue light (GO:0009637);Biological Process: response to far red light (GO:0010218);Biological Process: response to red light (GO:0010114);Cellular Compo…
T1_Unigene4874	4400	27942.2	0.996137	4030.96	501978	497241	4737	Biological Process: ER to Golgi vesicle-mediated transport (GO:0006888);Biological Process: N-terminal protein myristoylation (GO:0006499);Biological Process: cell division (GO:0051301);Biological Process: cotyledon development (GO:0048825);Biological Process: histone phosphorylation (GO:0016572);Biological Process: hormone-mediated signaling pathway (GO:0009755);Biological Process: mitosis (GO:0…
T1_Unigene10680	922	20111.2	0.971831	2922.38	76259	76258	1	Biological Process: auxin homeostasis (GO:0010252);Biological Process: auxin mediated signaling pathway (GO:0009734);Biological Process: cell proliferation (GO:0008283);Biological Process: drought recovery (GO:0009819);Biological Process: embryo development (GO:0009790);Biological Process: lateral root development (GO:0048527);Biological Process: mitosis (GO:0007067);Biological Process: positive …
T1_Unigene4889	8107	19727.5	0.992847	2849.03	653703	653703	0	Biological Process: ATP metabolic process (GO:0046034);Biological Process: cellular biosynthetic process (GO:0044249);Biological Process: proton transport (GO:0015992);Cellular Component: chloroplast (GO:0009507);Cellular Component: macromolecular complex (GO:0032991);Cellular Component: membrane part (GO:0044425);Molecular Function: hydrogen ion transmembrane transporter activity (GO:0015078);Mo…
T2_Unigene18318	653	14051.8	0.996942	2626.14	37156	37156	0		Biological Process: cell division (GO:0051301);Ubiquitin-like modifier-activating enzyme 5 OS=Arabidopsis thaliana GN=At1g05350 PE=3 SV=2;Biological Process: hyperosmotic salinity response (GO:0042538);Biological Process: lipid transport (GO:0006869);Biological Process: response to abscisic acid stimulus (GO:0009737);Biological Process: response to cold (GO:0009409);Biological Process: response t…
T1_Unigene21859	1367	17711.2	0.994152	2555.17	98858	18064	80794	Biological Process: DNA endoreduplication (GO:0042023);Biological Process: RNA processing (GO:0006396);Biological Process: anaphase (GO:0051322);Biological Process: chromatin silencing by small RNA (GO:0031048);Biological Process: circadian rhythm (GO:0007623);Biological Process: cotyledon development (GO:0048825);Biological Process: cytokinesis by cell plate formation (GO:0000911);Biological Pro…
T2_Unigene29686	3318	11275.1	0.992468	2126.33	152864	59370	93494		Biological Process: defense response to fungus (GO:0050832);Chlorophyll a-b binding protein 1, chloroplastic OS=Sinapis alba GN=CAB1 PE=3 SV=1;Biological Process: glucuronoxylan metabolic process (GO:0010413);Biological Process: photosynthesis, light harvesting (GO:0009765);Biological Process: protein-chromophore linkage (GO:0018298);Biological Process: response to abscisic acid stimulus (GO:0009…
T1_Unigene26432	1456	12082.2	0.998627	1746.15	71956	10610	61346	Biological Process: anatomical structure formation involved in morphogenesis (GO:0048646);Biological Process: cell differentiation (GO:0030154);Biological Process: cellular cation homeostasis (GO:0030003);Biological Process: cysteine biosynthetic process (GO:0019344);Biological Process: defense response to fungus (GO:0050832);Biological Process: developmental growth (GO:0048589);Biological Proces…
T1_Unigene28406	1825	11758.8	0.984666	1685.46	87057	87057	0	Biological Process: detection of biotic stimulus (GO:0009595);Biological Process: leaf senescence (GO:0010150);Biological Process: photosynthesis, light reaction (GO:0019684);Biological Process: regulation of catalytic activity (GO:0050790);Biological Process: regulation of multi-organism process (GO:0043900);Biological Process: regulation of proton transport (GO:0010155);Biological Process: regu…
T2_Unigene18330	835	8433.95	0.964115	1566	28332	28332	0		Biological Process: photosystem II oxygen evolving complex assembly (GO:0010270);Photosynthesis，ko00195；Photosystem II 10 kDa polypeptide, chloroplastic OS=Brassica campestris GN=PSBR PE=2 SV=1;Biological Process: cysteine biosynthetic process (GO:0019344);Biological Process: regulation of proton transport (GO:0010155);Biological Process: response to blue light (GO:0009637);Biological Process: re…
T2_Unigene23938	2935	7910.64	0.996594	1509.72	96007	96007	0		Biological Process: response to copper ion (GO:0046688);Vegetative storage protein 1 OS=Arabidopsis thaliana GN=VSP1 PE=2 SV=2;Biological Process: cell proliferation (GO:0008283);Biological Process: defense response (GO:0006952);Biological Process: defense response to insect (GO:0002213);Biological Process: hyperosmotic salinity response (GO:0042538);Biological Process: response to jasmonic acid …
T1_Unigene32723	3279	9060.5	0.997866	1345.05	124825	46209	78616	Biological Process: glucuronoxylan metabolic process (GO:0010413);Biological Process: photosynthesis, light harvesting (GO:0009765);Biological Process: protein-chromophore linkage (GO:0018298);Biological Process: response to blue light (GO:0009637);Biological Process: response to far red light (GO:0010218);Biological Process: response to red light (GO:0010114);Biological Process: secondary cell w…
T1_Unigene33616	1834	9070.68	0.944414	1323.88	68718	68718	0	Biological Process: GTP catabolic process (GO:0006184);Biological Process: GTP catabolic process (GO:0006184);Biological Process: translational elongation (GO:0006414);Cellular Component: cytosol (GO:0005829);Molecular Function: GTP binding (GO:0005525);Molecular Function: GTPase activity (GO:0003924);Molecular Function: translation elongation factor activity (GO:0003746);RNA transport;Elongation…
T1_Unigene30145	1306	8998.76	0.948738	1306.44	48290	48288	2	Biological Process: amino sugar metabolic process (GO:0006040);Biological Process: carbohydrate metabolic process (GO:0005975);Biological Process: cell wall macromolecule catabolic process (GO:0016998);Biological Process: cellular response to stimulus (GO:0051716);Biological Process: chitin catabolic process (GO:0006032);Biological Process: innate immune response (GO:0045087);Biological Process: …
T1_Unigene21976	760	8909.11	0.968463	1289.37	27734	26637	1097	Biological Process: cellular response to iron ion starvation (GO:0010106);Biological Process: iron ion transport (GO:0006826);Biological Process: response to biotic stimulus (GO:0009607);Biological Process: response to zinc ion (GO:0010043);Biological Process: response to phenylpropanoid (GO:0080184);Biological Process: terpenoid biosynthetic process (GO:0016114);Cellular Component: nucleus (GO:0…
T2_Unigene29191	1721	6760.57	0.987805	1276.25	47590	21775	25815		Biological Process: vacuole organization (GO:0007033);Actin-2 OS=Arabidopsis thaliana GN=ACT2 PE=1 SV=1;Biological Process: Golgi vesicle transport (GO:0048193);Biological Process: actin cytoskeleton organization (GO:0030036);Biological Process: anthocyanin accumulation in tissues in response to UV light (GO:0043481);Biological Process: calcium ion transport (GO:0006816);Biological Process: cell …
T2_Unigene19263	1135	5667.55	0.977113	1227.23	30180	30180	0		Cellular Component: neuron projection (GO:0043005);Glycine-rich RNA-binding protein GRP1A OS=Sinapis alba PE=2 SV=1;Biological Process: DNA duplex unwinding (GO:0032508);Biological Process: RNA secondary structure unwinding (GO:0010501);Biological Process: alternative nuclear mRNA splicing, via spliceosome (GO:0000380);Biological Process: anther development (GO:0048653);Biological Process: carote…
T1_Unigene21557	1124	8210.39	0.980444	1190.94	37886	37886	0	Biological Process: photosynthesis, light harvesting (GO:0009765);Biological Process: protein-chromophore linkage (GO:0018298);Biological Process: response to blue light (GO:0009637);Biological Process: response to far red light (GO:0010218);Biological Process: response to red light (GO:0010114);Cellular Component: chloroplast envelope (GO:0009941);Cellular Component: chloroplast thylakoid membra…
